# Supplementary material for: Demographic and zoological drivers of infectome diversity in companion cats with ascites
Source: mSystems. 2024 Aug 9;9(9):e00636-24. doi: 10.1128/msystems.00636-24 (PMC11406987; doi:10.1128/msystems.00636-24)
Supplement: Supplemental tables — Tables S1 to S5. [file msystems.00636-24-s0002.xlsx]

## Sheet: Summary
This table consists of five tables including Table S1-S5.
Table S1: Table showing sample collection, pathogen abundance, and clinical signs.
Table S2: Multivariate PERMANOVA testing the explanatory dissimilarities between stray and hospitalized cats.
Table S3: Multivariate PERMANOVA testing the explanatory dissimilarities between ascites and blood samples.
Table S4: 95% confidence set of GLMs for Shannon values of total infectome. Model averaging of the best-fit model presented was used to estimate effect sizes and confidence intervals for each explanatory variable.
Table S5: Ecological and demographic metadata of clinical samples.

## Sheet: TableS1
Order	library	total_reads	Vaccine History	COXI_reads	COXI_RPM	Location	sample_type	living condition	FIPV(RPM)	FLV(RPM)	FCV(Feline_calicivirus)(RPM)	S.aureus(RPM)	Acinetobacter baumannii(RPM)	Mycolicibacterium aubagnense(RPM)	S.pneumoniae(RPM)	Pseudomonas otitidis(RPM)	Haemophilus influenzae(RPM)	Moraxella catarrhalis(RPM)	Salmonella enterica(RPM)	Cutibacterium acnes(RPM)	Pseudomonas aeruginosa(RPM)	Mycobacterium tuberculosis(RPM)	Staphylococcus hominis(RPM)	Rickettsia prowazekii(RPM)	Tritrichomonas foetus(RPM)	Fever	Ascites hyperplasia	severe cough with expiratory dyspnea	dermatology disease	Diarrhea
7	K200006972_L01_35(weizuo)	4319046	NA	26	6.01985	GZ	ascetic fluid	Hospitalization	0	0	0	0	0	0	0	0	0	0	0	0	0	0	0	0	0	40	√
8	K200006972_L01_36	12656622	NA	18	1.42218	SZ	ascetic fluid	Hospitalization	0	0	0	0	0	0	0	0	0	0	0	0	0	0	0	0	0		√			√
17	K250001612_L01_70(wu)	43808608	Rabisn	0	0	GZ	ascetic fluid	Hospitalization	0	0	0	0	0	0	0	0	0	0	0	0	0	0	0	0	0	40.1	√	√
20	L01_15	27614731	NA	1155	41.8255	GZ	ascetic fluid	Hospitalization	34.4744	500000	0	0	0	0	0	0	0	0	9032.97	0	0	0	0	0	0		√
21	L01_16	18007039	NA	1136	63.0864	GZ	blood	Hospitalization	4590.59	0	0	0	0	0	36827.3	0	0	0	0	58047	0	0	0	0	0			√	√
22	L01_19	31726771	NA	685	21.5906	GZ	ascetic fluid	Hospitalization	0	0	0	13730.6	0	0	14648.3	0	0	0	0	34215.3	0	0	0	204719	0	40.6		√	√	√
23	L01_36	77826897	NA	1301	16.7166	YF	ascetic fluid	vagabondage around the pet hospital	0	0	0	0	0	0	0	0	0	0	0	0	0	0	0	0	0	40	√	√
24	L01_52	87100619	NA	46303	531.604	GZ	ascetic fluid	Hospitalization	6814.49	0	0	0	0	0	0	0	0	0	0	0	0	0	0	0	0	40.3	√
25	L01_53	28180820	NA	1460	51.8083	GZ	ascetic fluid	Hospitalization	0	500000	0	0	0	0	4605.54	0	0	0	0	7220.23	13470.9	0	0	26456.5	0	40.8	√
26	L01_58	61125398	NA	2917	47.7216	DG	ascetic fluid	vagabondage around the pet hospital	11.4846	499999	0	0	0	293.095	0	0	0	0	0	0	0	0	0	0	0		√
27	L01_83	68342143	Rabisn	103	1.50712	GZ	blood	Hospitalization	44.3943	0	0	0	0	696.39	0	0	0	0	0	0	0	0	0	73546.5	0	40.1
30	L3-7	59174030	NA	1586	26.8023	NJ	blood	vagabondage around the pet hospital	0	0	0	0	0	0	15422.9	0	0	0	0	11700.8	0	9825.76	3800.13	0	0	40.2		√	√
31	L6-15	122188984	NA	5	0.0409202	NJ	blood	vagabondage around the pet hospital	0	0	0	0	0	0	0	0	0	0	0	0	0	0	0	0	0	40.5		√
32	L7-7	26548442	NA	792	29.8323	NJ	blood	vagabondage around the pet hospital	0	0	0	0	0	0	16023.8	0	0	0	0	0	0	0	0	0	0	40.1		√
33	S200040588_L01_72	43808610	Rabisn	24052	549.024	NJ	blood	Hospitalization	0	0	0	0	0	0	0	0	0	0	0	0	0	0	0	0	0	39.8		√
34	S200040588_L01_89	33372372	NA	173	5.18393	NJ	blood	Hospitalization	0	0	0	0	0	28655.4	0	0	0	0	0	0	0	0	0	0	423.472	39.7				√
1	S250018771_L01_1	17474278	Fel-O-Vax® PCT	1843	105.469	YF	ascetic fluid	Hospitalization	3523.52	0	0	202365	622442	265783	0	0	0	0	0	0	0	0	0	9572.73	0	39.9	√			√
4	S250018771_L01_13	5691224	NA	73	12.8268	GZ	ascetic fluid	Hospitalization	7204.95	0	0	0	28027.7	40384.8	0	0	0	0	0	0	0	0	0	0	0	40.6	√
5	S250018771_L01_18	10656492	Rabisn	143	13.4191	FS	ascetic fluid	Hospitalization	2801.58	0	0	0	0	54409.7	30813.5	0	0	0	0	0	0	0	0	0	0	40.3		√
6	S250018771_L01_23	2991206	NA	50	16.7157	SH	ascetic fluid	Hospitalization	6274.39	0	0	0	0	208310	0	0	0	0	0	0	0	0	0	0	0		√
2	S250018771_L01_3	42619652	NA	43	1.00892	SZ	ascetic fluid	Hospitalization	14.5707	0	0	0	0	193967	0	0	0	0	0	0	0	0	0	0	0		√
9	S250018771_L01_49	24384410	NA	1989	81.5685	SH	blood	Hospitalization	0	0	6.15147	0	0	26918	0	0	0	0	0	0	0	0	0	0	0			√
10	S250018771_L01_50	7501416	NA	151	20.1295	SH	blood	Hospitalization	0	0	0	0	9722.56	31469.8	18947.5	0	0	0	0	0	0	0	0	0	0	40.2		√
11	S250018771_L01_51	25918356	NA	82	3.16378	GZ	blood	Hospitalization	1342.83	0	0	203420	0	0	753339	0	0	0	0	0	0	0	0	0	0	40.3		√		√
12	S250018771_L01_52	21352282	Ruimiaoshu (third)	1061	49.6902	SD	ascetic fluid	Hospitalization	3801.33	0	0	0	0	20382	0	10425.3	0	0	0	0	0	0	0	0	0		√		√
13	S250018771_L01_53(wei)	14668578	NA	856	58.356	NJ	ascetic fluid	Hospitalization	27732.8	0	0	0	0	0	0	0	0	0	0	0	0	0	0	0	0		√
14	S250018771_L01_55	10602540	NA	2719	256.448	GZ	ascetic fluid	Hospitalization	0	0	0	0	0	156076	0	0	0	0	0	0	0	0	0	0	0		√
15	S250018771_L01_57	6878638	NA	435	63.2393	GZ	blood	Hospitalization	0	0	88.8257	0	0	83046.5	0	0	0	0	0	0	0	0	0	0	0			√
16	S250018771_L01_59	10930404	NA	4	0.365952	GZ	ascetic fluid	Hospitalization	0	0	0	6352.56	0	49948.3	0	0	0	0	0	0	0	0	0	0	0	40.5	√			√
18	S250018771_L01_77	31342422	NA	4	0.127623	HN	blood	Hospitalization	0	0	0	58.0045	64.8323	0	0	0	63.6837	1310.11	0	0	0	0	0	0	0	40.1		√		√
19	S250018771_L01_78	52621210	NA	364	6.91736	HZ	ascetic fluid	Hospitalization	446.398	0	0	0	0	2986.5	0	0	0	0	2781.06	0	0	0	0	0	0		√
3	S250018771_L01_8	12250808	NA	424	34.61	GZ	ascetic fluid	Hospitalization	0	0	0	0	0	32029.5	0	0	0	0	0	0	0	0	0	0	0		√			√
28	S250030968_L01_14	61125314	NA	1344	21.9876	GZ	ascetic fluid	vagabondage around the pet hospital	11.4846	11.4846	0	0	0	356.993	0	0	0	0	0	0	0	0	0	0	0		√
29	S250030968_L01_15	77875614	NA	550	7.06254	GZ	ascetic fluid	vagabondage around the pet hospital	0	0	0	0	0	0	0	0	0	0	0	0	0	0	0	0	0	40.5	√	√

## Sheet: TableS2
pairs	Df	SumsOfSqs	F.Model	R2	p.value	p.adjusted	sig
Hospitalized vs Stray	1	0.572888	1.42251	0.053837	0.151	0.151

## Sheet: TableS3
pairs	Df	SumsOfSqs	F.Model	R2	p.value	p.adjusted	sig
ascites vs blood	1	0.309272	0.748344	0.0290638	0.704	0.704

## Sheet: TableS4
Best model	R2	Variable	Estimate	Std_Error	z_value	p_value	R2
Shannon ~ Age(month) + Sex + Temperature	0.66	Age(month)	0.0523236	0.00494779	10.5751	3.75e-09	0.41
		Sex	0.153754	0.0650102	2.36507	0.0294605	0.09
		Temperature	0.0155702	0.00663041	2.3483	0.0304858	0.07
glm(Shannon ~ Age.month. + Sex + Temperature
family = gaussian(link = "identity")

## Sheet: TableS5
Sample	Shannon	Simpson	Richness	Age(month)	Sex (1:man, 2:girl)	Latitude	Longitude	Humidity	Precipitation	Temperature	Population Density	COXI reads	Raw reads
K200006972_L01_35	0	0	0	11	female	23.16	113.23	0.78	182.3	23.2	NA	6.01985	4319046
K200006972_L01_36	0	0	0	11	male	22.62	114.07	0.74	193.29	23.3	NA	1.42218	12656622
L01_15	0.0898329	0.0349899	3	16	male	23.16	113.23	0.78	182.3	23.2	NA	41.8255	27614731
L01_16	0.824132	0.520204	3	40	female	23.16	113.23	0.78	182.3	23.2	NA	63.0864	18007039
L01_19	1.00282	0.598324	3	53	male	23.16	113.23	0.78	182.3	23.2	NA	21.5906	31726771
L01_36	0	0	0	31	female	22.93	112.02	0.68	167.05	21.5	3	16.7166	77826897
L01_52	0	0	1	9	female	23.16	113.23	0.78	182.3	23.2	NA	531.604	87100619
L01_53	0.241383	0.0930724	4	19	male	23.16	113.23	0.78	182.3	23.2	NA	51.8083	28180820
L01_58	0.000257933	4.4e-05	2	24	male	23.04	113.75	0.78	75.8	26	6	47.7216	61125398
L01_83	0.312191	0.170683	2	22	male	23.16	113.23	0.78	182.3	23.2	NA	1.50712	68342143
L3-7	1.29024	0.707465	4	63	male	32.04	118.78	0.75	59.24	21	13	26.8023	59174030
L6-15	0	0	0	19	male	32.04	118.78	0.75	59.24	21	5	0.0409202	122188984
L7-7	0	0	1	36	male	32.04	118.78	0.75	59.24	21	4	29.8323	26548442
S200040588_L01_72	0	0	0	7	male	32.04	118.78	0.75	59.24	21	NA	549.024	43808610
S200040588_L01_89	0	0	1	7	female	32.04	118.78	0.75	59.24	21	NA	5.18393	33372372
S250018771_L01_1	0.995248	0.583122	4	50	male	22.93	112.02	0.68	167.05	21.5	NA	105.469	17474278
S250018771_L01_13	1.25883	0.69591	4	58	female	23.16	113.23	0.78	182.3	23.2	NA	12.8268	5691224
S250018771_L01_18	0.774538	0.494384	3	37	female	23.05	113.11	0.78	182.3	23.2	NA	13.4191	10656492
S250018771_L01_23	0.132083	0.0567662	2	17	female	31.22	121.48	0.77	113	17.7	NA	16.7157	2991206
S250018771_L01_3	0.693178	0.499674	3	36	male	22.62	114.07	0.74	193.29	23.3	NA	1.00892	42619652
S250018771_L01_49	0.00209677	0.0004456	2	13	female	31.22	121.48	0.77	138.88	17.7	NA	81.5685	24384410
S250018771_L01_50	1.26049	0.684041	4	58	male	31.22	121.48	0.77	138.88	17.7	NA	20.1295	7501416
S250018771_L01_51	0.527284	0.33668	3	26	male	23.16	113.23	0.78	182.3	23.2	NA	3.16378	25918356
S250018771_L01_52	0.915839	0.550348	3	46	female	36.65	117	0.7	66.21	12.7	NA	49.6902	21352282
S250018771_L01_53	0	0	1	6	female	32.04	118.78	0.75	59.24	21	NA	58.356	14668578
S250018771_L01_55	0.627091	0.435412	2	32	female	23.16	113.23	0.78	82.5	23.2	NA	256.448	10602540
S250018771_L01_57	0.00839199	0.00213878	2	13	male	23.16	113.23	0.78	182.3	23.2	NA	63.2393	6878638
S250018771_L01_59	0.352412	0.200214	2	23	female	23.16	113.23	0.78	182.3	23.2	NA	0.365952	10930404
S250018771_L01_77	0.513687	0.229015	4	27	female	34.76	113.65	0.67	63.2	14.4	NA	0.127623	31342422
S250018771_L01_78	0.901035	0.563511	3	42	male	30.26	120.19	0.7	145.4	17.8	NA	6.91736	52621210
S250018771_L01_8	0	0	1	6	female	23.16	113.23	0.78	182.3	23.2	NA	34.61	12250808
S250030968_L01_14	0.693147	0.5	2	51	male	23.16	113.23	0.78	182.3	23.2	9	21.9876	61125314
S250030968_L01_15	0	0	0	8	female	23.16	113.23	0.78	182.3	23.2	1	7.06254	77875614
